# Supplementary material for: Prognostic Value of the Controlling Nutritional Status (CONUT) Score in Patients at Dialysis Initiation
Source: Nutrients. 2022 May 31;14(11):2317. doi: 10.3390/nu14112317 (PMC9182995; doi:10.3390/nu14112317)
Supplement: Supplementary file 1 [file nutrients-14-02317-s001.zip]

Archive with 1 entries (1 files):
- nutrients-1750809-supplementary.pdf
